# Supplementary material for: Perceived Supervisor Support for Health Affects Presenteeism: A Cross-Sectional Study
Source: Int J Environ Res Public Health. 2022 Apr 4;19(7):4340. doi: 10.3390/ijerph19074340 (PMC8998755; doi:10.3390/ijerph19074340)
Supplement: Supplementary file 1 [file ijerph-19-04340-s001.zip]

Archive with 1 entries (1 files):
- ijerph-1630019-supplementary.pdf
